# Supplementary material for: In Silico Design of New Dual Inhibitors of SARS-CoV-2 MPRO through Ligand- and Structure-Based Methods
Source: Int J Mol Sci. 2023 May 6;24(9):8377. doi: 10.3390/ijms24098377 (PMC10179319; doi:10.3390/ijms24098377)
Supplement: Supplementary file 1 [file ijms-24-08377-s001.zip]

Archive with 1 entries (1 files):
- ijms-2335487-supplementary.xlsx
