# Supplementary material for: In Silico Design of New Dual Inhibitors of SARS-CoV-2 MPRO through Ligand- and Structure-Based Methods
Source: Int J Mol Sci. 2023 May 6;24(9):8377. doi: 10.3390/ijms24098377 (PMC10179319; doi:10.3390/ijms24098377)
Supplement: Supplementary file 1 [file ijms-24-08377-s001.zip › ijms-2335487-supplementary.xlsx]

## Sheet: Matrix S1
descriptor	13000000	14000000	16000000	18000000	19000000	26000000	30000000	36000000	53000000	55000000	57000000	60000000	65000000	131000000	155000000	174000000	175000000	177000000	184000000	185000000	187000000	189000000	190000000	192000000	193000000	197000000	198000000	628000000	645000000	646000000	694000000	698000000	701000000	703000000	707000000	716000000	717000000	718000000	719000000	720000000	934000000	962000000	964000000	997000000	998000000	999000000	1000000000	1001000000	1002000000
2a	4.31373e+07	4.11765e+07	7.84314e+06	0	0	7.96296e+07	0	3.92157e+06	2.86724e+07	404600317	2.82616e+07	5.88665e+07	5.8023e+07	3.18752e+07	4.73324e+06	2.52982e+06	-6.19749e+06	-3.53632e+07	9886.54	281513	281513	9886.54	281513	-20344.9	-579309	-20344.9	-579309	0	100000000	100000000	300000000	0	0	0	3.33333e+07	8.67697e+07	900000000	900000000	900000000	900000000	102170904	-5.02319e+07	113151720	2.00335e+06	-1.03146e+06	-70266.8	193115	-65574.5	-38620
2b	4.18182e+07	4.18182e+07	7.27273e+06	0	0	8.10345e+07	0	3.63636e+06	2.83926e+07	413988164	2.80212e+07	5.86817e+07	5.79142e+07	3.18761e+07	4.79819e+06	2.52982e+06	-4.74248e+06	-3.53632e+07	8815.53	260574	260574	8815.53	260574	-25017.4	-739479	-25017.4	-739479	0	200000000	100000000	300000000	0	0	0	4.64159e+07	78667610	1000000000	1000000000	1000000000	1000000000	114618060	-5.88236e+07	6.1025e+07	2.08396e+06	-1.03234e+06	-72071.5	211501	-114944	-150419
2c	4.25926e+07	4.25926e+07	7.40741e+06	0	0	8.07018e+07	0	3.7037e+06	2.78926e+07	414970093	2.75196e+07	5.79659e+07	5.71907e+07	3.18755e+07	4.28114e+06	2.52982e+06	-5.83459e+06	-3.53632e+07	8028.21	245334	245334	8028.21	245334	-17786.6	-543538	-17786.6	-543538	0	100000000	100000000	311000000	0	0	0	3.33333e+07	7.84704e+07	900000000	900000000	900000000	900000000	101982440	-4.60524e+07	113180151	1.88856e+06	-975548	-54408.2	175162	-70433.9	-48725.4
2d	3.96825e+07	4.28571e+07	6.34921e+06	0	0	8.33333e+07	0	3.1746e+06	2.77343e+07	431952146	2.74264e+07	5.61473e+07	5.55239e+07	31877949	5.34774e+06	2.52982e+06	-4.14782e+06	-3.53632e+07	7150.88	226955	226955	7150.88	226955	-27982.2	-888103	-27982.2	-888103	0	400000000	100000000	300000000	0	0	0	169733229	7.78643e+07	1200000000	1200000000	1200000000	1200000000	142572846	-7.78455e+07	173577689	2.26306e+06	-1.01767e+06	-253496	368674	-183927	28986.9
2e	4.25926e+07	37037037	7.40741e+06	5.55556e+06	0	8.07018e+07	0	3.7037e+06	3.20271e+07	391176619	3.15988e+07	6.24567e+07	6.16215e+07	4.16738e+07	5.44329e+06	2.52982e+06	-4.93798e+06	-3.53632e+07	7441.48	233176	233176	7441.48	233176	-26721.2	-837297	-26721.2	-837297	100000000	100000000	100000000	278000000	8.33333e+06	167374724	159413964	3.33333e+07	7.81223e+07	1000000000	1000000000	1000000000	1000000000	127074675	-8.48211e+07	5.8639e+07	2.35323e+06	-1.31652e+06	-38620.6	254509	-8493.78	-78563.9
2f	4.31373e+07	37254902	7.84314e+06	1.96078e+06	1.96078e+06	7.96296e+07	0	3.92157e+06	3.26573e+07	381996311	3.21894e+07	6.55634e+07	6.46239e+07	3.18764e+07	4.90889e+06	2.52982e+06	-4.7001e+06	-3.53632e+07	8728.07	259669	259669	8728.07	259669	-23193.5	-690032	-23193.5	-690032	0	100000000	100000000	278000000	0	0	0	3.33333e+07	8.6695e+07	900000000	900000000	900000000	900000000	109328283	-7.27267e+07	9.61029e+07	2.14369e+06	-1.09312e+06	-73050.6	269900	-178747	-72813.6
2g	4.25926e+07	4.25926e+07	7.40741e+06	0	0	8.07018e+07	0	3.7037e+06	2.78926e+07	414970093	2.75196e+07	5.64089e+07	55654520	3.18756e+07	4.21429e+06	2.52982e+06	-6.19749e+06	-3.53412e+07	8422.07	250593	250593	8422.07	250593	-17804.5	-529761	-17804.5	-529761	0	100000000	100000000	311000000	0	0	0	3.33333e+07	86517299	900000000	900000000	900000000	900000000	101820998	-4.60524e+07	97069262	1.88557e+06	-987696	-41235.7	181223	-74106.5	-40772
2h	4.13793e+07	4.31034e+07	6.89655e+06	0	0	8.19672e+07	0	3.44828e+06	2.76716e+07	423698526	2.73321e+07	5.63946e+07	5.57028e+07	3.18764e+07	4.46667e+06	2.52982e+06	-4.74248e+06	-3.53412e+07	7622.91	235075	235075	7622.91	235075	-21726	-669985	-21726	-669985	0	200000000	100000000	311000000	0	0	0	4.64159e+07	7.5998e+07	1000000000	1000000000	1000000000	1000000000	114268154	-5.40413e+07	45693080	1.97014e+06	-991407	-44926.6	199188	-118303	-140002
2i	4.21053e+07	4.38596e+07	7.01754e+06	0	0	8.16667e+07	0	3.50877e+06	27171757	424799131	2.68314e+07	55438775	5.47442e+07	3.18759e+07	4.20428e+06	2.52982e+06	-5.83459e+06	-3.53412e+07	8262.11	246783	246783	8262.11	246783	-17931.1	-535590	-17931.1	-535590	0	100000000	100000000	322000000	0	0	0	3.33333e+07	7.83224e+07	900000000	900000000	900000000	900000000	101632534	-4.22796e+07	9.79898e+07	1.78303e+06	-936767	-28043.8	164738	-77757.6	-49562.4
2j	3.93939e+07	4.39394e+07	6.06061e+06	0	0	84057971	0	3.0303e+06	2.7119e+07	440521767	2.68342e+07	5.42689e+07	5.36992e+07	3.18783e+07	4.62885e+06	2.52982e+06	-4.14782e+06	-3.53412e+07	6669.49	214726	214726	6669.49	214726	-25268.4	-813522	-25268.4	-813522	0	400000000	100000000	311000000	0	0	0	169733229	7.80958e+07	1200000000	1200000000	1200000000	1200000000	142222940	-7.19852e+07	160056850	2.15489e+06	-982112	-220243	350102	-181358	21400.6
2k	4.21053e+07	3.85965e+07	7.01754e+06	5.26316e+06	0	8.16667e+07	0	3.50877e+06	3.11522e+07	401581549	3.07619e+07	6.00045e+07	59252813	4.16741e+07	3.80634e+06	2.52982e+06	-4.93798e+06	-3.53412e+07	7920.39	239881	239881	7920.39	239881	-28835.2	-873320	-28835.2	-873320	100000000	100000000	100000000	289000000	1.49071e+07	164111763	163013358	3.33333e+07	7.58984e+07	1000000000	1000000000	1000000000	1000000000	126724769	-7.94212e+07	3.29748e+07	2.22324e+06	-1.26069e+06	-13194.1	240182	-21406.1	-75958
2l	4.25926e+07	3.88889e+07	7.40741e+06	1.85185e+06	1.85185e+06	8.07018e+07	0	3.7037e+06	3.16907e+07	393112205	3.12669e+07	6.27526e+07	6.19134e+07	31876810	4.62802e+06	2.52982e+06	-4.7001e+06	-3.53412e+07	7874.5	239741	239741	7874.5	239741	-21509.6	-654865	-21509.6	-654865	0	100000000	100000000	289000000	0	0	0	3.33333e+07	8.4102e+07	900000000	900000000	900000000	900000000	108978377	-6.75352e+07	7.89253e+07	2.01812e+06	-1.04611e+06	-43843.7	254036	-176055	-70726.7
1a	4.31373e+07	4.11765e+07	7.84314e+06	0	0	7.96296e+07	0	3.92157e+06	2.97942e+07	398237351	2.93672e+07	5.95578e+07	5.87044e+07	3.0168e+07	4.14139e+06	2.52982e+06	-6.19749e+06	-3.53632e+07	9039.59	262707	262707	9039.59	262707	-13027.6	-378606	-13027.6	-378606	0	100000000	0	300000000	0	0	0	0	8.76671e+07	900000000	900000000	900000000	900000000	9.0016e+07	-4.11075e+07	-1.58175e+07	1.76502e+06	-940121	56280	4349.74	88199	-118297
1b	4.18182e+07	4.18182e+07	7.27273e+06	0	0	8.10345e+07	0	3.63636e+06	2.95278e+07	407425182	2.91416e+07	6.04145e+07	5.96243e+07	3.01689e+07	4.35533e+06	2.52982e+06	-4.74248e+06	-3.53632e+07	8457.65	252964	252964	8457.65	252964	-18562.4	-555192	-18562.4	-555192	0	200000000	0	300000000	0	0	0	10000000	8.68495e+07	1000000000	1000000000	1000000000	1000000000	102463205	-4.85148e+07	-6.27722e+07	1.86297e+06	-947305	45247.4	30931.5	25744.8	-221643
1c	4.25926e+07	4.25926e+07	7.40741e+06	0	0	8.07018e+07	0	3.7037e+06	2.89368e+07	408960625	2.85498e+07	5.86095e+07	5.78257e+07	3.01684e+07	4.11997e+06	2.52982e+06	-5.83459e+06	-3.53632e+07	8795.18	257855	257855	8795.18	257855	-13442.9	-394116	-13442.9	-394116	0	100000000	0	311000000	0	0	0	0	84410290	900000000	900000000	900000000	900000000	8.98276e+07	-3.77728e+07	-1.78279e+07	1.66347e+06	-889016	64146.1	-3840.47	68073.5	-122309
1d	3.96825e+07	4.28571e+07	6.34921e+06	0	0	8.33333e+07	0	3.1746e+06	2.88342e+07	425378004	2.8514e+07	5.83951e+07	5.77467e+07	3.0171e+07	4.96855e+06	2.52982e+06	-4.59383e+06	-3.53632e+07	7802.39	238086	238086	7802.39	238086	-25256.6	-770692	-25256.6	-770692	0	400000000	0	300000000	0	0	0	108148375	8.56715e+07	1200000000	1200000000	1200000000	1200000000	130417988	-6.5598e+07	5.84771e+07	2.07013e+06	-942935	-151120	202390	-64848.8	-33266.1
1e	4.25926e+07	37037037	7.40741e+06	5.55556e+06	0	8.07018e+07	0	3.7037e+06	3.30713e+07	385167152	3.2629e+07	6.31003e+07	6.22564e+07	4.16735e+07	5.23059e+06	2.52982e+06	-4.93798e+06	-3.53632e+07	7819.23	241175	241175	7819.23	241175	-23626.4	-728730	-23626.4	-728730	100000000	100000000	0	278000000	8.33333e+06	167374724	159413964	0	8.42857e+07	1000000000	1000000000	1000000000	1000000000	114919820	-71695175	-5.21762e+07	2.12814e+06	-1.22998e+06	79933.7	75504.3	129980	-152623
1f	4.31373e+07	37254902	7.84314e+06	1.96078e+06	1.96078e+06	7.96296e+07	0	3.92157e+06	3.37791e+07	375633345	3.3295e+07	6.62547e+07	6.53054e+07	3.01694e+07	4.39413e+06	2.52982e+06	-4.7001e+06	-3.53632e+07	9691.58	275772	275772	9691.58	275772	-19652.4	-559207	-19652.4	-559207	0	100000000	0	278000000	0	0	0	0	8.01524e+07	900000000	900000000	900000000	900000000	9.71734e+07	-6.08397e+07	-1.50624e+07	1.90536e+06	-1.00178e+06	53490.1	81048.9	-25911.7	-158500
1g	4.25926e+07	4.25926e+07	7.40741e+06	0	0	8.07018e+07	0	3.7037e+06	2.89368e+07	408960625	2.85498e+07	5.70524e+07	5.62895e+07	3.01684e+07	3.96198e+06	2.52982e+06	-6.19749e+06	-3.53412e+07	8557.06	251047	251047	8557.06	251047	-13353.2	-391756	-13353.2	-391756	0	100000000	0	311000000	0	0	0	0	85572111	900000000	900000000	900000000	900000000	8.96661e+07	-3.77728e+07	-3.22041e+07	1.66048e+06	-901164	77318.6	2220.02	64399.8	-110698
1h	4.13793e+07	4.31034e+07	6.89655e+06	0	0	8.19672e+07	0	3.44828e+06	28733977	417475008	28381478	5.80163e+07	5.73046e+07	3.01694e+07	4.22158e+06	2.52982e+06	-4.74248e+06	-3.53412e+07	8283.34	247455	247455	8283.34	247455	-18442.5	-550948	-18442.5	-550948	0	200000000	0	311000000	0	0	0	10000000	8.45937e+07	1000000000	1000000000	1000000000	1000000000	102113299	-4.4581e+07	-7.87116e+07	1.76057e+06	-910550	65491.1	27571.7	9483.36	-203484
1i	4.21053e+07	4.38596e+07	7.01754e+06	0	0	8.16667e+07	0	3.50877e+06	2.81478e+07	419105951	2.77952e+07	5.60403e+07	5.53383e+07	3.01688e+07	3.82576e+06	2.52982e+06	-5.83459e+06	-3.53412e+07	7829.68	236140	236140	7829.68	236140	-12141.7	-366189	-12141.7	-366189	0	100000000	0	322000000	0	0	0	0	8.43973e+07	900000000	900000000	900000000	900000000	8.94777e+07	-3.47618e+07	-33214965	1.56978e+06	-854562	83467.6	-5462.66	48237.5	-114773
1j	3.93939e+07	4.39394e+07	6.06061e+06	0	0	84057971	0	3.0303e+06	2.81572e+07	434246449	2.78616e+07	5.63907e+07	55798652	3.01714e+07	4.36365e+06	2.52982e+06	-4.59383e+06	-3.53412e+07	7235.88	228969	228969	7235.88	228969	-21912	-693372	-21912	-693372	0	400000000	0	311000000	0	0	0	108148375	8.65835e+07	1200000000	1200000000	1200000000	1200000000	130068082	-6.05734e+07	4.39314e+07	1.97073e+06	-910630	-123163	191434	-71756.9	-35385.3
1k	4.21053e+07	3.85965e+07	7.01754e+06	5.26316e+06	0	8.16667e+07	0	3.50877e+06	3.21283e+07	395888370	3.17258e+07	6.06061e+07	5.98468e+07	4.16738e+07	3.61895e+06	2.52982e+06	-4.93798e+06	-3.53412e+07	8472.44	248905	248905	8472.44	248905	-25478.3	-748508	-25478.3	-748508	100000000	100000000	0	289000000	1.49071e+07	164111763	163013358	0	8.41413e+07	1000000000	1000000000	1000000000	1000000000	114569914	-6.72819e+07	-7.90193e+07	2.01e+06	-1.17848e+06	98317.3	69979.9	104559	-141589
1l	4.25926e+07	3.88889e+07	7.40741e+06	1.85185e+06	1.85185e+06	8.07018e+07	0	3.7037e+06	3.2735e+07	387102738	3.22972e+07	6.33962e+07	6.25484e+07	3.01698e+07	4.36142e+06	2.52982e+06	-4.7001e+06	-3.53412e+07	7723	235479	235479	7723	235479	-16496	-502971	-16496	-502971	0	100000000	0	289000000	0	0	0	0	8.03874e+07	900000000	900000000	900000000	900000000	9.68235e+07	-5.66271e+07	-3.34817e+07	1.79303e+06	-959576	74704.9	74952	-38394.1	-145918
pelitinib	4.21053e+07	4.21053e+07	8.77193e+06	1.75439e+06	1.75439e+06	8.13559e+07	1.69492e+06	3.50877e+06	29712601	409978668	2.94613e+07	60705273	6.01919e+07	3.22065e+07	3.907e+06	2.52965e+06	-6.6803e+06	-3.56651e+07	5121.1	153145	153145	5121.1	153145	-25410.4	-759890	-25410.4	-759890	0	100000000	0	311000000	0	0	0	0	8.56792e+07	900000000	900000000	900000000	900000000	8.86878e+07	-3.88242e+07	-1.59329e+07	1.55593e+06	-621700	-84917.1	-87402.7	-27712.6	323419
Matrix S1: Structures versus Molecular Descriptors
[truncated: 51 more columns]

## Sheet: Table S1
Table S1: Parameters calculated through SwissADME
Molecule	Canonical SMILES	Formula	MW	#Heavy atoms	#Aromatic heavy atoms	Fraction Csp3	#Rotatable bonds	#H-bond acceptors	#H-bond donors	MR	TPSA	iLOGP	XLOGP3	WLOGP	MLOGP	Silicos-IT Log P	Consensus Log P	ESOL Log S	ESOL Solubility (mg/ml)	ESOL Solubility (mol/l)	ESOL Class	Ali Log S	Ali Solubility (mg/ml)	Ali Solubility (mol/l)	Ali Class	Silicos-IT LogSw	Silicos-IT Solubility (mg/ml)	Silicos-IT Solubility (mol/l)	Silicos-IT class	GI absorption	BBB permeant	Pgp substrate	CYP1A2 inhibitor	CYP2C19 inhibitor	CYP2C9 inhibitor	CYP2D6 inhibitor	CYP3A4 inhibitor	log Kp (cm/s)	Lipinski #violations	Ghose #violations	Veber #violations	Egan #violations	Muegge #violations	Bioavailability Score	PAINS #alerts	Brenk #alerts	Leadlikeness #violations	Synthetic Accessibility
1a	CCOC(=O)c1sc2c(c1NC(=O)c1ccccc1)cc(cc2)NCc1nc[nH]c1	C22H20N4O3S	420.48	30	20	0.14	9	4	3	118.06	124.35	2.71	4.53	4.13	2.21	4.77	3.67	-5.20	0.00265	0.00000631	Moderately soluble	-6.86	0.0000576	0.000000137	Poorly soluble	-8.06	0.00000370	0.00000000879	Poorly soluble	High	No	No	Yes	Yes	Yes	Yes	Yes	-5.65	0	0	0	0	0	0.55	0	0	3	3.37
1b	CCOC(=O)c1sc2c(c1NC(=O)c1ccc(cc1)OC)cc(cc2)NCc1nc[nH]c1	C23H22N4O4S	450.51	32	20	0.17	10	5	3	124.56	133.58	3.03	4.50	4.14	1.91	4.84	3.68	-5.27	0.00242	0.00000536	Moderately soluble	-7.03	0.0000424	0.0000000942	Poorly soluble	-8.15	0.00000315	0.00000000700	Poorly soluble	Low	No	No	No	Yes	Yes	Yes	Yes	-5.85	0	0	0	1	0	0.55	0	0	3	3.47
1c	CCOC(=O)c1sc2c(c1NC(=O)c1ccc(cc1)C)cc(cc2)NCc1nc[nH]c1	C23H22N4O3S	434.51	31	20	0.17	9	4	3	123.03	124.35	3.08	4.90	4.44	2.43	5.29	4.03	-5.50	0.00136	0.00000313	Moderately soluble	-7.25	0.0000246	0.0000000566	Poorly soluble	-8.43	0.00000161	0.00000000372	Poorly soluble	Low	No	No	Yes	Yes	Yes	Yes	Yes	-5.47	0	0	0	0	0	0.55	0	0	3	3.49
1d	CCOC(=O)c1sc2c(c1NC(=O)c1cc(OC)c(c(c1)OC)OC)cc(cc2)NCc1nc[nH]c1	C25H26N4O6S	510.56	36	20	0.24	12	7	3	137.54	152.04	3.52	4.45	4.16	1.32	5.01	3.69	-5.43	0.00191	0.00000373	Moderately soluble	-7.36	0.0000222	0.0000000435	Poorly soluble	-8.35	0.00000230	0.00000000451	Poorly soluble	Low	No	No	No	Yes	Yes	Yes	Yes	-6.25	1	2	2	1	1	0.55	0	0	3	3.83
1e	CCOC(=O)c1sc2c(c1NC(=O)c1ccc(cc1)C(F)(F)F)cc(cc2)NCc1nc[nH]c1	C23H19F3N4O3S	488.48	34	20	0.17	10	7	3	123.07	124.35	3.17	5.42	6.30	3.01	5.87	4.76	-6.06	0.000427	0.000000874	Poorly soluble	-7.79	0.00000798	0.0000000163	Poorly soluble	-8.87	0.000000654	0.00000000134	Poorly soluble	Low	No	No	Yes	Yes	Yes	Yes	Yes	-5.43	0	2	0	1	1	0.55	0	0	3	3.51
1f	CCOC(=O)c1sc2c(c1NC(=O)c1ccc(c(c1)Cl)F)cc(cc2)NCc1nc[nH]c1	C22H18ClFN4O3S	472.92	32	20	0.14	9	5	3	123.03	124.35	3.14	5.26	5.34	3.07	5.84	4.53	-5.95	0.000525	0.00000111	Moderately soluble	-7.62	0.0000113	0.0000000239	Poorly soluble	-8.90	0.000000597	0.00000000126	Poorly soluble	Low	No	No	No	Yes	Yes	Yes	Yes	-5.45	0	0	0	0	1	0.55	0	0	3	3.42
1g	CCOC(=O)c1sc2c(c1NC(=O)c1ccccc1)cc(cc2)NCc1nc[nH]c1C	C23H22N4O3S	434.51	31	20	0.17	9	4	3	123.03	124.35	3.01	4.93	4.44	2.43	5.29	4.02	-5.52	0.00130	0.000003	Moderately soluble	-7.28	0.0000229	0.0000000527	Poorly soluble	-8.43	0.00000161	0.00000000372	Poorly soluble	Low	No	No	Yes	Yes	Yes	Yes	Yes	-5.45	0	0	0	0	0	0.55	0	0	3	3.51
1h	CCOC(=O)c1sc2c(c1NC(=O)c1ccc(cc1)OC)cc(cc2)NCc1nc[nH]c1C	C24H24N4O4S	464.54	33	20	0.21	10	5	3	129.52	133.58	3.41	4.90	4.45	2.12	5.37	4.05	-5.60	0.00118	0.00000254	Moderately soluble	-7.44	0.0000168	0.0000000362	Poorly soluble	-8.53	0.00000138	0.00000000296	Poorly soluble	Low	No	No	No	Yes	Yes	Yes	Yes	-5.65	0	0	0	1	0	0.55	0	0	3	3.60
1i	CCOC(=O)c1sc2c(c1NC(=O)c1ccc(cc1)C)cc(cc2)NCc1nc[nH]c1C	C24H24N4O3S	448.54	32	20	0.21	9	4	3	128.00	124.35	3.32	5.30	4.75	2.64	5.83	4.37	-5.83	0.000666	0.00000148	Moderately soluble	-7.66	0.00000976	0.000000218	Poorly soluble	-8.80	0.000000704	0.00000000157	Poorly soluble	Low	No	No	No	Yes	Yes	Yes	Yes	-5.27	0	0	0	0	1	0.55	0	0	3	3.63
1j	CCOC(=O)c1sc2c(c1NC(=O)c1cc(OC)c(c(c1)OC)OC)cc(cc2)NCc1nc[nH]c1C	C26H28N4O6S	524.59	37	20	0.27	12	7	3	142.51	152.04	3.45	4.85	4.47	1.52	5.55	3.97	-5.76	0.000920	0.00000175	Moderately soluble	-7.78	0.00000877	0.0000000167	Poorly soluble	-8.72	0.00000101	0.00000000192	Poorly soluble	Low	No	No	No	Yes	Yes	Yes	Yes	-6.06	1	2	2	1	1	0.55	0	0	3	3.97
1k	CCOC(=O)c1sc2c(c1NC(=O)c1ccc(cc1)C(F)(F)F)cc(cc2)NCc1nc[nH]c1C	C24H21F3N4O3S	502.51	35	20	0.21	10	7	3	128.03	124.35	3.30	5.82	6.61	3.22	6.40	5.07	-6.39	0.000207	0.000000412	Poorly soluble	-8.20	0.00000316	0.00000000628	Poorly soluble	-9.24	0.000000286	0.000000000569	Poorly soluble	Low	No	No	No	Yes	Yes	Yes	Yes	-5.23	1	2	0	1	1	0.55	0	0	3	3.65
1l	CCOC(=O)c1sc2c(c1NC(=O)c1ccc(c(c1)Cl)F)cc(cc2)NCc1nc[nH]c1C	C23H20ClFN4O3S	486.95	33	20	0.17	9	5	3	128.00	124.35	2.95	5.66	5.65	3.28	6.37	4.78	-6.28	0.000256	0.000000526	Poorly soluble	-8.04	0.00000448	0.00000000921	Poorly soluble	-9.27	0.000000261	0.000000000536	Poorly soluble	Low	No	No	No	Yes	Yes	Yes	Yes	-5.25	0	2	0	0	1	0.55	0	0	3	3.55
2a	CCOC(=O)c1oc2c(c1NC(=O)c1ccccc1)cc(cc2)NCc1nc[nH]c1	C22H20N4O4	404.42	30	20	0.14	9	5	3	112.45	109.25	2.96	3.92	3.66	1.43	3.52	3.10	-4.72	0.00777	0.0000192	Moderately soluble	-5.91	0.000494	0.00000122	Moderately soluble	-8.02	0.00000391	0.00000000966	Poorly soluble	High	No	No	Yes	Yes	Yes	Yes	Yes	-5.98	0	0	0	0	0	0.55	0	0	3	3.52
2b	CCOC(=O)c1oc2c(c1NC(=O)c1ccc(cc1)OC)cc(cc2)NCc1nc[nH]c1	C23H22N4O5	434.44	32	20	0.17	10	6	3	118.95	118.48	3.26	3.89	3.67	1.13	3.59	3.11	-4.79	0.00710	0.0000163	Moderately soluble	-6.08	0.000365	0.000000840	Poorly soluble	-8.12	0.00000333	0.00000000767	Poorly soluble	High	No	No	Yes	Yes	Yes	Yes	Yes	-6.19	0	0	0	0	0	0.55	0	0	3	3.60
2c	CCOC(=O)c1oc2c(c1NC(=O)c1ccc(cc1)C)cc(cc2)NCc1nc[nH]c1	C23H22N4O4	418.45	31	20	0.17	9	5	3	117.42	109.25	3.18	4.28	3.97	1.64	4.05	3.42	-5.01	0.00405	0.00000968	Moderately soluble	-6.29	0.000216	0.000000517	Poorly soluble	-8.39	0.00000170	0.00000000407	Poorly soluble	High	No	No	Yes	Yes	Yes	Yes	Yes	-5.81	0	0	0	0	0	0.55	0	0	3	3.64
2d	CCOC(=O)c1oc2c(c1NC(=O)c1cc(OC)c(c(c1)OC)OC)cc(cc2)NCc1nc[nH]c1	C25H26N4O7	494.50	36	20	0.24	12	8	3	131.93	136.94	3.81	3.83	3.69	0.55	3.76	3.13	-4.94	0.00571	0.0000115	Moderately soluble	-6.40	0.000196	0.000000397	Poorly soluble	-8.31	0.00000243	0.00000000492	Poorly soluble	Low	No	Yes	No	Yes	Yes	Yes	Yes	-6.60	1	2	1	1	0	0.55	0	0	3	3.95
2e	CCOC(=O)c1oc2c(c1NC(=O)c1ccc(cc1)C(F)(F)F)cc(cc2)NCc1nc[nH]c1	C23H19F3N4O4	472.42	34	20	0.17	10	8	3	117.46	109.25	3.10	4.80	5.83	2.22	4.62	4.12	-5.57	0.00128	0.00000270	Moderately soluble	-6.83	0.0000705	0.000000149	Poorly soluble	-8.84	0.000000691	0.00000000146	Poorly soluble	Low	No	No	Yes	Yes	Yes	Yes	Yes	-5.77	0	1	0	0	0	0.55	0	0	3	3.66
2f	CCOC(=O)c1oc2c(c1NC(=O)c1ccc(c(c1)Cl)F)cc(cc2)NCc1nc[nH]c1	C22H18ClFN4O4	456.85	32	20	0.14	9	6	3	117.42	109.25	3.25	4.65	4.88	2.28	4.59	3.93	-5.47	0.00155	0.00000338	Moderately soluble	-6.67	0.0000975	0.000000213	Poorly soluble	-8.86	0.000000629	0.00000000138	Poorly soluble	High	No	No	Yes	Yes	Yes	Yes	Yes	-5.79	0	0	0	0	0	0.55	0	0	3	3.56
2g	CCOC(=O)c1oc2c(c1NC(=O)c1ccccc1)cc(cc2)NCc1nc[nH]c1C	C23H22N4O4	418.45	31	20	0.17	9	5	3	117.42	109.25	2.91	4.32	3.97	1.64	4.05	3.38	-5.04	0.00382	0.00000913	Moderately soluble	-6.33	0.000196	0.000000470	Poorly soluble	-8.39	0.00000170	0.00000000407	Poorly soluble	High	No	No	Yes	Yes	Yes	Yes	Yes	-5.79	0	0	0	0	0	0.55	0	0	3	3.66
2h	CCOC(=O)c1oc2c(c1NC(=O)c1ccc(cc1)OC)cc(cc2)NCc1nc[nH]c1C	C24H24N4O5	448.47	33	20	0.21	10	6	3	123.91	118.48	2.97	4.29	3.98	1.34	4.13	3.34	-5.11	0.00347	0.00000773	Moderately soluble	-6.49	0.000145	0.000000323	Poorly soluble	-8.49	0.00000145	0.00000000324	Poorly soluble	High	No	No	No	Yes	Yes	Yes	Yes	-5.99	0	0	0	0	0	0.55	0	0	3	3.73
2i	CCOC(=O)c1oc2c(c1NC(=O)c1ccc(cc1)C)cc(cc2)NCc1nc[nH]c1C	C24H24N4O4	432.47	32	20	0.21	9	5	3	122.39	109.25	3.64	4.68	4.28	1.85	4.58	3.81	-5.34	0.00198	0.00000459	Moderately soluble	-6.70	0.0000859	0.000000199	Poorly soluble	-8.76	0.000000745	0.00000000172	Poorly soluble	High	No	No	Yes	Yes	Yes	Yes	Yes	-5.62	0	0	0	0	0	0.55	0	0	3	3.77
2j	CCOC(=O)c1oc2c(c1NC(=O)c1cc(OC)c(c(c1)OC)OC)cc(cc2)NCc1nc[nH]c1C	C26H28N4O7	508.52	37	20	0.27	12	8	3	136.90	136.94	4.02	4.23	4.00	0.76	4.30	3.46	-5.27	0.000276	0.00000542	Moderately soluble	-6.82	0.0000776	0.000000153	Poorly soluble	-8.68	0.00000106	0.00000000209	Poorly soluble	Low	No	No	No	Yes	Yes	Yes	Yes	-6.40	2	2	1	1	0	0.17	0	0	3	4.09
2k	CCOC(=O)c1oc2c(c1NC(=O)c1ccc(cc1)C(F)(F)F)cc(cc2)NCc1nc[nH]c1C	C24H21F3N4O4	486.44	35	20	0.21	10	8	3	122.42	109.25	3.14	5.20	6.14	2.43	5.16	4.41	-5.89	0.000620	0.00000127	Moderately soluble	-7.24	0.0000279	0.0000000573	Poorly soluble	-9.21	0.000000301	0.000000000619	Poorly soluble	Low	No	No	Yes	Yes	Yes	Yes	Yes	-5.58	0	2	0	1	1	0.55	0	0	3	3.79
2l	CCOC(=O)c1oc2c(c1NC(=O)c1ccc(c(c1)Cl)F)cc(cc2)NCc1nc[nH]c1C	C23H20ClFN4O4	470.88	33	20	0.17	9	6	3	122.39	109.25	3.34	5.05	5.18	2.49	5.13	4.24	-5.80	0.000754	0.00000160	Moderately soluble	-7.09	0.0000386	0.0000000821	Poorly soluble	-9.23	0.000000275	0.000000000585	Poorly soluble	High	No	No	Yes	Yes	Yes	Yes	Yes	-5.59	0	0	0	0	1	0.55	0	0	3	3.69

## Sheet: Table S2
Table S2: Distances of the molecules from the reference pelitinib
object	x	y	distances
2a	-2.85064	0.914881	4.04674
2b	0.869808	0.00961107	4.52577
2c	-0.672311	1.76128	2.5254
2d	12.1398	-0.605114	13.6575
2e	-0.224543	-11.5868	15.8775
2f	-1.81831	-3.25218	7.63406
2g	-0.983652	2.5636	1.76203
2h	2.45837	1.58549	4.08889
2i	0.702651	2.90985	1.90308
2j	12.731	0.90835	13.7638
2k	1.00855	-10.045	14.4223
2l	-0.0582178	-1.54694	5.85912
1a	-6.56492	3.69726	5.98206
1b	-3.08501	2.72611	2.92394
1c	-4.62733	4.15935	4.01743
1d	7.98309	1.5021	9.03458
1e	-3.84502	-9.23074	13.898
1f	-5.42623	-1.13358	7.24909
1g	-4.78278	4.89873	4.21566
1h	-1.70178	3.91984	1.14973
1i	-2.97724	5.49284	2.65545
1j	8.49359	3.04444	9.18974
1k	-2.80287	-7.66756	12.1527
1l	-3.35412	0.688258	4.52363
pelitinib	-0.611894	4.28596	0

## Sheet: Figure S1
		Figure S1. Molecular dynamics simulation for compound 1d in complex with 7VH8; graph of energy variation during the simulation time

## Sheet: Figure S2
		Figure S2. Molecular dynamics simulation for compound 1c in complex with 7AXM; graph of energy variation during the simulation time
